# Supplementary material for: Association between cerebrospinal fluid pressure and cognition in patients with Alzheimer’s disease and Lewy body dementia
Source: BMC Neurol. 2024 Jan 19;24:35. doi: 10.1186/s12883-023-03502-1 (PMC10797877; doi:10.1186/s12883-023-03502-1)
Supplement: Supplementary file 1 — Supplementary Material 1 [file 12883_2023_3502_MOESM1_ESM.xlsx]

## Sheet: Sheet1
Appendix 1 Comparison of characteristics of different CSFP in patients with different cognitive disorders
	All patients					AD					LBD
	[50-90）	[90-130）	[130-170）	[170-210）	P value	[50-90）	[90-130）	[130-170）	[170-210）	P value	[50-90）	[90-130）	[130-170）	[170-210）	P value
N	25	78	59	16		20	61	44	12		5	17	15	4
Demographic and clinical characteristic
Age (years old)	67.12 ± 8.67	63.90 ± 8.97	62.12 ± 8.51	61.88 ± 7.80	0.09	65.40 ± 8.24	62.59 ± 8.80	60.13 ± 8.67	61.77 ± 8.24	0.2	74.00 ± 7.38	68.41 ± 7.89	66.87 ± 6.93	63.75 ± 6.34	0.23
Female gender, n (%)	15 (60%)	46 (59.0%）	36 (61.0%）	6 (37.5%)	0.39	13 (65.0%)	40 (65.6%)	28 (63.6%)	6 (50.0%)	0.78	2 (40.0%)	6 (35.3%）	8 (53.3%)	0	0.34
Education level (years)	10.65 ± 3.47	9.31 ± 4.00	9.45 ± 5.06	9.95 ± 3.37	0.76	10.84 ± 3.71	9.21 ± 4.07	9.88 ± 4.96	9.05 ± 3.06	0.42	9.88 ± 2.50	9.62 ± 3.82	8.21 ± 5.34	12.66 ± 3.09	0.19
SBP (mmHg)	122 ± 11.54	122 ± 16.84	118 ± 14.31	123 ± 23.77	0.5	122 ± 10.87	120 ± 15.31	120 ± 14.65	128 ± 25.73	0.81	124 ± 15.36	128 ± 19.84	114 ± 12.64	111 ± 11.09	0.07
Course of disease (years)	3.14 ± 2.54	3.43 ± 2.87	3.17 ± 3.16	3.68 ± 2.37	0.61	2.97 ± 2.57	3.61 ± 3.12	3.25 ± 3.32	4.91 ± 2.49	0.48	3.81 ± 2.55	2.77 ± 1.67	2.96 ± 2.72	3.00 ± 2.16	0.79
Regular smoking, n (%)	7 (28.0%)	22 (28.2%)	14 (23.7%)	5 (31.3%)	0.9	6 (30.0%)	15 (24.6%)	10 (22.7%)	3 (25.0%)	0.93	1 (20.0%)	7 (41.2%)	4 (26.7%)	8 (50.0)%)	0.71
Regular alcohol consumption, n (%）	7 (28.0%)	15 (19.2%)	13 (22.0%)	4(25.0%)	0.75	5 (25.0%)	12 (19.7%)	9 (20.5%)	2 (16.7%)	0.95	2 (40.0%)	3 (17.6%)	4 (26.7%）	2 (50.0%)	0.45
Heart disease, n(%)	3 (12.0%)	8 (10.3%)	2 (3.4%)	2 (12.5%)	0.26	3 (15.0%)	8 (13.1%)	2 (4.5%)	2 (16.7%)	0.29	0	0	0	0	0.21
Stroke, n (%)	4 (16.0%）	4 (5.1%)	6 (10.2%)	2 (12.5%)	0.25	3 (15.0%)	1 (1.6%)	5 (11.4%)	2 (16.7%)	0.03ade	1 (20.0%)	3 (17.6%)	1 (6.7%)	0	0.65
Hypertension, n (%)	5 (20.0%)	28 (35.9%)	20 (33.9%)	7 (43.8%）	0.4	5 (25.0%)	21 (34.4%)	15 (34.1%)	4 (33.3%)	0.91	0	7 (41.2%)	5 (33.3%0	3 (75.0%)	0.13
Diabetes, n (%)	9 (36.0%）	8 (10.3%)	9 (15.3%)	4 (25.0%)	0.02abcef	8 (40.0%)	7 (11.5%)	7 (15.9%)	3 (25.0%)	0.03abcef	1 (20.0%)	1 (5.9%)	2 (13.3%)	1 (25.0%)	0.42
Hyperlipidemia, n(%)	9 (36.0%)	32 (41.0%)	24 (40.7%)	7 (43.8%）	0.96	7 (35.0%）	25 (41.0%）	19 (43.2%)	6 (50.0%)	0.86	2 (40.0%)	7 (41.2%)	5 (33.3%)	1 (25.0%)	0.96
Anxiety state, n (%)	6 (24.0%)	19 (24.4%)	20 (33.9%)	7 (43.8%)	0.32	5(25.0%)	14 (23.0%)	14 (31.8%)	5 (41.7%)	0.51	1 (20.0%)	5 (29.4%)	6 (40.0%)	2 (50.0%)	0.73
Depression state, n (%)	6 (24.0%)	27 (34.6%)	18 (30.5%)	6 (37.5%)	0.74	4 (20.0%)	21 (34.4%)	13 (29.5%)	4 (33.3%)	0.68	2 (40.0%)	6 (35.3%)	5(33.3%)	2 (50.0%)	0.92
Sleep disorder, n (%)	8 (32.0%）	36 (46.2%)	35 (59.3%）	8 (50.0%)	0.12	6 (30.0%)	27 (44.3%)	26 (59.1%)	5 (41.7%)	0.16	2 (40.0%)	9 (52.9%）	9 (60.0%）	3 (75.0%）	0.81
Neuropsychological assessment
MMSE Score	13.52 ± 5.58	13.21 ± 6.94	15.88 ± 7.38	20.25 ± 6.36	0.001ce	13.50 ± 5.84	13.15 ± 6.89	16.00 ± 7.58	19.83 ± 6.81	0.01e	13.60 ± 4.93	13.41 ± 7.31	15.53 ± 7.01	21.50 ± 5.45	0.17
CDR	2.08 ± 0.64	2.11 ± 0.77	1.78 ± 0.87	1.28 ± 0.77	0.002ce	2.15 ± 0.67	2.09 ± 0.77	1.80 ± 0.87	1.37 ± 0.81	0.02e	1.80 ± 0.44	2.17 ± 0.81	1.76 ± 0.81	1.00 ± 0.71	0.08
MCI	0	5 (6.4%)	11 (18.6%)	5 (31.3%)		0	5 (8.2%)	8 (18.2%)	3 (25.0%)		0	0	4 (26.7%)	2 (50.0%)
Mild dementia	4 (16.0%)	10 (12.8%)	9 (15.3%)	5 (31.3%)		3 (15.0%）	6 (9.8%)	7 (15.9%)	4 (33.3%)		1 (20.0%)	4 (23.5%)	2 (13.3%)	1 (25.0%)
Moderate dementia	15 (60.0%)	37 (47.4%）	26 (44.1%)	5 (31.3%)		11 (55.0%）	31 (50.8%)	19 (43.2%)	4 (33.3%)		4 (80.0%)	6 (35.3%)	7 (46.7%）	1 (25.0%)
Severe dementia	6 (24.0%)	26 (33.3%)	13 (22.0%)	1 (6.3%)		6 (30.0%)	19 (31.1%)	10 (22.7%)	1 (8.3%)		0	7 (41.2%)	2 (13.3%）	0
neuropathological biomarkers of AD
N	20	60	40	12		16	48	32	9		4	12	8	3
Aβ1-42 (pg/ml)	438.36 ± 259.45	505.34 ± 410.48	575.08 ± 500.64	688.75 ± 377.19	0.2	391.02 ± 242.82	541.25 ± 427.31	530.90 ± 494.64	687.69 ± 435.95	0.19	627.71 ± 267.87.31	361.70 ± 224.60	751.83 ± 517.97	691.94 ± 149.28	0.03
Aβ1-40 (pg/ml)	9391.23 ± 5344.78	9223.37 ± 5817.37	9908.85 ± 4583.19	10132.06 ± 5040.55	0.84	8224.54 ± 5054.06	10566.25 ± 6044.64	9846.77 ± 4885.97	10779.12 ± 5650.53	0.42	9223.37 ± 4111.76	6036.86 ± 2700.55	9223.37 ± 3349.87	8190.90 ± 2118.73	0.009d
t-tau (pg/ml)	954.56 ± 1614.13	1125.17 ± 2207.56	1757.09 ± 5310.08	605.33 ± 260.73	0.72	1069.72 ± 1794.34	1268.80 ± 2445.29	2243.32 ± 6179.28	693.29 ± 231.37	0.96	493.93 ± 221.28	550.62 ± 374.37	554.31 ± 338.32	341.45 ± 143.24	0.65
p-tau181p (pg/ml)	77.40 ± 51.01	106.01 ± 163.02	81.65 ± 62.03	62.84 ± 42.01	0.92	82.57 ± 53.36	115.52 ± 176.94	80.19 ± 65.61	68.22 ± 40.31	0.8	56.72 ± 39.02	51.59 ± 29.84	58.91 ± 36.20	38.66 ± 39.36	0.9
Aβ1-42/Aβ1-40	0.058 ± 0.05	0.056 ± 0.03	0.056 ± 0.03	0.071 ± 0.03	0.24	0.061 ± 0.05	0.055 ± 0.02	0.059 ± 0.03	0.065 ± 0.03	0.61	0.046 ± 0.01	0.063 ± 0.03	0.072 ± 0.04	0.088 ± 0.02	0.26
p-tau181p/Aβ1-42	0.23 ± 0.22	0.34 ± 0.53	0.25 ± 0.32	0.17 ± 0.33	0.11	0.26 ± 0.23	0.35 ± 0.57	0.26 ± 0.33	0.19 ± 0.36	0.17	0.09 ± 0.07	0.21 ± 0.17	0.11 ± 0.96	0.06 ± 0.07	0.31
Qalb, (n)	10.84 ± 11.26 (21)	6.61 ± 3.27 (64)	5.39 ± 1.73 (51)	6.95 ± 3.40 (12)	0.11	11.98 ± 12.68 (16)	6.27 ± 2.67 (49)	4.99 ± 1.53 (39)	7.77 ± 4.83 (9)	0.03	5.97 ± 1.63 (4)	6.25 ± 3.59 (12)	6.83 ± 1.96 (8)	4.11 ± 1.21 (2)	0.31
